# Supplementary material for: Visualizing structural transitions of ligand-dependent gating of the TRPM2 channel
Source: Nat Commun. 2019 Aug 20;10:3740. doi: 10.1038/s41467-019-11733-5 (PMC6702222; doi:10.1038/s41467-019-11733-5)
Supplement: Supplementary file 4 — Source Data [file 41467_2019_11733_MOESM4_ESM.xlsx]

## Sheet: Supplementary_Data_Fig2b
Supplementary_Data_Fig 2b
											Graph Data Points
	ADPR Current at Vm = 50 mV (nA)										TRPM2DR Normalize Current Amplitude (I/Imax)
TRPM2DR	0 μM	0.001 μM	0.01 μM	0.1 μM	1 μM	10 μM	30 μM		Imax (nA)		0 μM	0.001 μM	0.01 μM	0.1 μM	1 μM	10 μM	30 μM
	0.013	0.135	0.173	0.391	7.401	11.104	11.225		11.225		0.00115813	0.0120267	0.015412	0.034833	0.659332	0.98922	1
	0.013	0.066	0.051	0.137	3.197	6.929	7.018		7.018		0.00185238	0.00940439	0.00726703	0.0195212	0.455543	0.987318	1
	0.021	0.115	0.174	0.696	9.221	15.802	15.871		15.871		0.00132317	0.00724592	0.0109634	0.0438536	0.580997	0.995652	1
	0.006	0.095	0.119	0.238	2.14	3.532	3.571		3.571		0.0016802	0.0266032	0.033324	0.066648	0.599272	0.989079	1
	0.038	0.39	0.4	0.681	4.527	12.979	13.046		13.046		0.00291277	0.0298942	0.0306607	0.0521999	0.347003	0.994864	1
										Mean	0.00178533	0.0170349	0.0195254	0.0434111	0.528429	0.991227	1
										SEM	0.000275219	0.00417634	0.00471123	0.00710409	0.0502575	0.00150644	0
